# Supplementary material for: Effects of protein conformational transition accompanied with crosslinking density cues in silk fibroin hydrogels on the proliferation and chondrogenesis of encapsulated stem cells
Source: Regen Biomater. 2025 Mar 20;12:rbaf019. doi: 10.1093/rb/rbaf019 (PMC12033033; doi:10.1093/rb/rbaf019)
Supplement: rbaf019_Supplementary_Data [file rbaf019_supplementary_data.zip]

Archive with 1 entries (1 files):
- Supporting Information-20250201.docx
